# Supplementary material for: Argonaute 5 family proteins play crucial roles in the defence against Cymbidium mosaic virus and Odontoglossum ringspot virus in Phalaenopsis aphrodite subsp. formosan a
Source: Mol Plant Pathol. 2021 Mar 21;22(6):627–43. doi: 10.1111/mpp.13049 (PMC8126185; doi:10.1111/mpp.13049)
Supplement: Supplementary file 7 — TABLE S1 List of the primers used for cloning virus‐induced gene silencing fragments [file MPP-22-627-s002.xlsx]

## Sheet: 工作表1
Table S1	List of the primers used for cloning VIGS fragments
VIGS construct	Target genes	Sequencea		Product length (bp)
pKFV-A1u	PaAGO1a/1b	VIGSA1u-F	5'-CGGTTAACGGCCTGCTCATTACCACGTA-3'	307
		VIGSA1u-R	5'-CGACGCGTACATTGTCCTTCAGCGCAG-3'
pKFV-A4	PaAGO4	VIGSA4-F	5'-CGGTTAACCTGCAAAAGAGGAGGGGATG-3'	411
		VIGSA4-R	5'-CGACGCGTGTATGACAGTGAACTCGTTG-3'
pKFV-A6	PaAGO6	VIGSA6-F	5'-CGGTTAACCCATGTCCATCTTCTATACCA-3'	306
		VIGSA6-R	5'-CGACGCGTGTTGTCTCCATCATATACA-3'
pKFV-A7a	PaAGO7a	VIGSA7a-F	5'-CGGTTAACGAAGCTAAGGAGGTGAAGAGA-3'	295
		VIGSA7a-R	5'-CGACGCGTCTGAAGATCCAGAGCGAGGAG-3'
pKFV-A7b	PaAGO7b	VIGSA7b-F	5'-CGGTTAACGGAAAGCAAGAAGTGCAAAG-3'	296
		VIGSA7b-R	5'-CGACGCGTCTTGAGCTTTGGTTTCCATC-3'
pKFV-A10a	PaAGO10a	VIGSA10a-F	5'-CGGTTAACGTAATGCATCAGCCTCAAAGG -3'	272
		VIGSA10a-R	5'-CGACGCGTCGTCGGTATATCACTAACT -3'
pKFV-A10b	PaAGO10b	VIGSA10b-F	5'-CGGTTAACCATGGCAATGAATAAACTG -3'	443
		VIGSA10b-R	5'-CGACGCGTGCCAAGTTTTGTAAAGATCC -3'
aRestriction enzyme site located in primer sequences are underlined.
